# Supplementary material for: CXCR4 and CXCR7 Inhibition Ameliorates the Formation of Platelet–Neutrophil Complexes and Neutrophil Extracellular Traps through Adora2b Signaling
Source: Int J Mol Sci. 2021 Dec 17;22(24):13576. doi: 10.3390/ijms222413576 (PMC8709064; doi:10.3390/ijms222413576)
Supplement: Supplementary file 1 [file ijms-22-13576-s001.zip]

Archive with 1 entries (1 files):
- ijms-1480620-supplementary.pdf
